# Supplementary material for: Feeling of guilt explains why people react differently to resource depletion warnings
Source: Sci Rep. 2021 Jun 7;11:11988. doi: 10.1038/s41598-021-91472-0 (PMC8185082; doi:10.1038/s41598-021-91472-0)
Supplement: Supplementary file 1 — Supplementary Information 1. [file 41598_2021_91472_MOESM1_ESM.xlsx]

## Sheet: Baumgartner_data
Participant_ID	Age	Gender	Extraction_Round01	Extraction_Round02	Extraction_Round03	Extraction_Round04	Extraction_Round05	Extraction_Round06	Extraction_Round07	Extraction_Round08	Extraction_Round09	Extraction_Round10	Extraction_Round11	Extraction_Round12	Extraction_Round13	Extraction_Round14	Extraction_Round15	Extraction_Round16	Extraction_Round17	Extraction_Round18	Extraction_Round19	Extraction_Round20	Outrage_Warning01	Fear_Warning01	Confidence_Warning01	Guilt_Warning01	Powerlessness_Warning01	Disappointment_Warning01	Outrage_Warning02	Fear_Warning02	Confidence_Warning02	Guilt_Warning02	Powerlessness_Warning02	Disappointment_Warning02	Extraction_Mean_Rounds01to05	Warnung01_Reaction_Score	Warnung01_Slope	Extraction_Mean_Rounds12to16	Warnung02_Reaction_Score	Warnung02_Slope	Cluster_4Types
1129	25	1	10	10	10	10	10	9	8	8	8	9	10	10	10	10	10	10	8	8	7	9	0	0	4	2	0	0	0	0	5	5	0	0	10	1	0	10	2	0.316	4
1179	23	1	10	10	10	10	10	10	7	8	8	10	10	10	10	8	8	9	7	8	7	10	1	3	3	2	2	1	3	2	3	1	1	1	10	0	0.118	9	2	0.73	4
1202	18	2	0	0	0	1	1	0	1	0	1	0	0	0	0	1	1	0	0	1	1	1	3	0	2	0	1	5	2	0	1	0	6	5	0.4	1	0	0.4	0	0.775	1
1293	23	1	10	10	10	10	10	8	10	10	10	10	10	10	10	10	10	10	10	10	10	10	0	0	2	5	5	3	3	0	5	4	6	1	10	2	0.707	10	0	-0.258	4
1392	25	2	7	8	8	6	6	5	4	4	6	6	8	7	7	6	6	7	4	5	5	5	0	0	3	2	1	1	2	0	2	2	3	2	7	1	0.632	6.6	3	0.775	2
1733	28	1	10	10	10	10	10	10	10	10	10	10	10	10	10	10	10	10	10	10	10	10	0	0	4	0	0	0	0	0	4	0	0	0	10	0	0	10	0	-0.258	4
1807	22	1	5	4	10	4	9	4	10	8	4	10	10	10	10	10	9	5	4	10	5	10	1	0	3	1	4	1	1	1	2	4	4	2	6.4	5	0.313	8.8	1	0.524	3
1857	21	1	7	5	6	4	4	2	3	4	5	5	10	7	7	7	8	8	3	3	3	10	2	0	3	0	4	2	0	1	3	0	3	2	5.2	2	0.97	7.4	5	0.775	3
1874	20	1	7	7	6	8	7	7	8	9	8	8	9	9	9	9	10	10	9	10	10	10	1	0	3	1	6	0	0	0	3	0	6	0	7	0	0.447	9.4	1	0.775	4
1981	22	2	9	8	9	9	1	4	3	3	3	3	4	4	4	4	4	4	2	3	3	2	2	1	1	3	5	6	3	4	2	1	5	5	7.2	-3	-0.707	4	2	0	2
1987	23	2	2	1	2	1	2	1	2	1	2	1	2	1	2	3	2	10	0	1	2	1	3	0	5	0	4	3	0	2	4	5	2	3	1.6	1	0	3.6	10	0.632	1
1988	26	1	10	10	8	8	5	5	5	5	5	4	5	5	10	10	8	8	2	0	0	2	0	0	3	3	5	3	1	0	1	4	5	3	8.2	0	-0.707	8.2	6	0	2
2019	23	2	10	10	10	10	10	10	10	10	10	10	10	10	10	10	10	10	10	10	10	10	0	0	0	0	0	0	0	0	0	0	0	0	10	0	0	10	0	-0.258	4
2047	24	2	2	1	3	2	4	2	3	6	3	10	2	6	4	10	6	4	10	10	10	9	4	3	1	1	5	4	4	3	2	3	5	4	2.4	2	0.773	6	-6	-0.775	3
2058	18	2	8	7	7	7	7	6	6	8	7	8	9	10	10	10	10	9	8	10	10	10	1	1	4	1	1	0	1	1	2	3	3	0	7.2	1	0.791	9.8	1	0.775	4
2095	24	1	8	7	10	10	6	5	6	8	7	8	10	10	10	10	10	8	7	7	7	8	3	3	2	4	6	4	6	4	1	6	6	5	8.2	1	0.849	9.6	1	0.775	4
2102	21	1	2	2	3	3	4	1	4	5	5	5	5	5	10	2	2	2	0	1	1	5	0	0	1	1	4	1	0	0	2	2	3	1	2.8	3	0.822	4.2	2	0.873	2
2148	18	1	8	9	8	8	8	4	5	6	6	5	8	7	7	7	7	7	6	5	6	6	0	0	3	1	2	0	0	0	3	1	1	0	8.2	4	0.567	7	1	0.258	3
2186	18	1	10	9	9	9	10	6	7	8	8	10	10	10	10	10	10	10	9	10	10	10	1	0	3	1	3	2	0	0	5	3	4	0	9.4	4	0.959	10	1	0.775	4
2199	18	1	8	7	9	6	10	5	2	9	10	8	10	10	9	6	8	9	10	9	8	9	1	0	5	1	5	1	1	1	3	2	5	2	8	5	0.677	8.4	-1	-0.632	4
2200	23	1	5	3	6	8	3	2	3	5	5	7	8	6	9	5	6	4	3	4	4	3	4	1	2	2	4	3	3	3	3	4	3	3	5	1	0.973	6	1	0	2
2250	18	2	6	8	10	5	4	3	6	4	5	6	6	8	6	8	5	4	2	4	6	5	3	6	1	5	2	6	6	6	1	1	5	6	6.6	1	0.606	6.2	2	0.832	2
2329	23	1	6	8	3	6	10	1	3	1	7	5	5	3	0	9	3	10	8	1	3	5	2	0	3	4	4	0	0	0	4	1	3	1	6.6	9	0.728	5	2	-0.303	2
2510	21	1	3	3	3	3	3	2	2	2	2	2	3	3	3	3	3	3	2	2	3	2	2	0	2	0	3	3	3	0	2	1	2	1	3	1	0	3	1	0.258	1
2521	23	1	10	10	10	10	10	9	10	10	9	9	9	10	9	9	9	10	8	8	8	9	0	0	3	4	3	1	4	3	2	4	4	3	10	1	-0.289	9.4	2	0.775	4
2570	28	1	6	10	10	10	10	7	7	8	8	8	8	10	9	10	10	10	6	5	6	7	5	0	6	4	6	3	4	3	3	5	6	6	9.2	3	0.866	9.8	4	0.632	4
2579	18	1	2	4	4	5	4	0	2	2	4	5	4	5	5	5	5	5	0	4	5	5	1	0	4	3	3	1	0	0	2	2	2	0	3.8	4	0.973	5	5	0.868	2
2583	18	2	3	2	3	3	2	3	2	2	3	2	2	3	2	3	2	3	2	2	2	3	1	1	3	0	5	3	4	4	1	0	5	4	2.6	-1	-0.289	2.6	1	0.775	1
2587	23	2	10	10	10	10	10	0	0	0	0	0	5	5	5	5	5	4	0	0	0	0	0	0	4	6	0	0	0	0	4	5	1	1	10	10	0	4.8	4	-0.258	2
2594	31	1	3	4	5	5	5	3	3	3	3	3	4	4	4	4	4	4	3	3	3	3	2	0	3	0	5	3	3	0	4	1	5	2	4.4	2	0	4	1	-0.258	2
2627	31	2	0	0	0	0	0	0	0	0	0	10	10	10	10	10	10	10	0	0	0	10	0	0	1	0	1	1	0	0	0	0	1	0	0	0	0.707	10	10	0.775	3
2628	34	2	8	3	5	3	7	2	2	1	1	1	4	7	4	8	5	4	2	3	3	2	1	4	5	3	1	0	3	1	3	2	2	1	5.2	5	-0.866	5.6	2	0	2
2633	24	1	4	3	2	4	2	1	2	3	2	2	4	3	4	4	5	5	1	1	1	1	1	1	3	2	2	2	1	1	4	2	2	1	3	1	0.447	4.2	4	-0.258	1
2709	20	1	10	10	7	9	10	2	2	3	7	5	10	10	10	10	10	10	5	5	7	8	3	1	0	6	1	4	2	2	3	4	1	2	9.2	8	0.802	10	5	0.947	4
2744	25	2	10	10	10	10	10	10	10	10	10	10	10	10	10	10	10	10	10	10	10	10	0	0	3	2	4	3	0	0	3	3	2	2	10	0	0	10	0	-0.258	4
2757	21	2	6	10	6	7	4	3	1	5	8	6	6	10	10	7	10	7	3	3	7	10	0	0	0	0	2	1	2	1	4	1	0	0	6.6	1	0.761	8.8	4	0.948	3
2759	20	1	2	2	2	2	2	2	2	2	2	2	2	2	3	3	4	4	1	1	2	2	2	0	2	0	3	1	1	0	1	1	3	2	2	0	0	3.2	3	0.894	1
2780	20	1	3	3	4	3	5	2	2	3	4	5	5	4	6	3	3	5	2	2	6	4	0	0	1	2	4	4	0	0	2	1	3	2	3.6	3	0.97	4.2	3	0.674	2
2835	22	2	0	1	0	0	0	10	10	10	10	10	10	10	10	10	10	10	10	10	10	10	5	1	2	0	4	6	0	0	1	0	6	0	0.2	-10	0	10	0	-0.258	3
2850	22	1	4	7	3	9	6	3	5	8	4	8	9	10	4	9	10	5	10	7	8	10	2	0	4	1	3	5	2	0	3	0	5	3	5.8	3	0.618	7.6	-5	0.086	3
2852	22	1	10	10	10	10	10	6	10	7	10	10	10	10	10	10	10	10	8	9	10	10	3	0	3	4	0	6	3	0	3	2	0	6	10	4	0.649	10	2	0.944	4
2859	22	2	0	0	0	0	0	10	10	10	10	10	10	10	0	0	4	3	10	10	10	10	1	0	6	0	3	6	3	0	4	2	6	5	0	-10	0	3.4	-7	-0.258	3
2886	23	1	3	3	3	3	10	10	10	3	3	5	10	3	5	4	3	3	3	3	3	3	0	0	5	0	3	0	0	0	3	0	2	0	4.4	0	-0.754	3.6	0	-0.258	2
2890	20	1	4	4	5	3	4	2	1	3	4	2	6	7	5	8	3	8	2	1	2	3	4	0	2	0	3	5	3	4	2	4	2	4	4	2	0.416	6.2	6	0.632	2
2903	21	2	10	10	7	10	10	7	6	6	10	6	10	8	10	10	10	10	6	6	7	8	2	3	1	4	6	4	4	4	1	4	6	5	9.4	3	0.183	9.6	4	0.944	4
2938	20	1	8	9	10	7	10	7	10	5	7	10	10	10	6	7	6	5	10	5	5	7	5	0	3	4	4	0	0	1	1	4	2	1	8.8	3	0.219	6.8	-5	-0.492	4
2974	21	1	8	5	6	6	5	7	5	6	6	6	7	6	6	5	6	6	6	6	6	6	0	0	2	1	0	0	1	0	0	1	0	0	6	-2	-0.224	5.8	0	-0.258	3
2975	20	1	6	6	10	6	6	0	4	4	5	6	6	4	10	6	6	6	2	4	4	4	0	0	4	2	3	0	5	0	4	2	3	0	6.8	6	0.901	6.4	4	0.775	2
2981	21	1	8	7	6	6	5	1	2	0	2	3	5	5	10	6	6	7	1	2	3	4	0	0	3	3	1	1	1	1	3	3	1	2	6.4	4	0.555	6.8	6	1	2
2987	21	1	5	5	6	5	5	5	5	5	5	5	5	5	5	5	5	5	5	5	5	5	0	1	2	3	5	4	3	1	2	3	4	3	5.2	0	0	5	0	-0.258	2
3006	27	1	10	10	7	8	9	7	7	10	8	9	10	8	9	10	8	9	10	7	10	10	0	4	2	1	1	2	1	2	2	2	2	3	8.8	2	0.606	8.8	-1	0.258	4
3021	22	1	8	7	8	10	8	10	9	7	10	9	10	10	2	9	7	10	9	6	7	10	1	0	3	2	0	0	0	0	3	1	0	0	8.2	-2	-0.129	7.6	1	0.283	4
3032	21	1	5	7	7	4	7	2	5	10	3	7	5	7	2	10	10	10	1	5	10	10	0	2	4	0	5	2	0	1	3	0	3	0	6	5	0.394	7.8	9	0.948	3
3096	20	2	5	5	5	5	3	2	2	3	7	5	4	5	5	5	4	4	2	2	3	3	3	4	5	3	2	1	5	1	3	1	3	5	4.6	1	0.802	4.6	2	0.894	2
3129	19	1	5	10	5	7	8	1	2	2	4	5	4	6	3	5	4	10	0	1	2	3	2	3	4	3	2	4	4	3	2	3	4	4	7	7	0.962	5.6	10	1	2
3154	21	1	6	10	7	6	8	6	6	5	7	6	7	7	6	8	7	8	8	8	6	7	0	0	3	1	0	0	0	0	1	0	1	0	7.4	2	0.224	7.2	0	-0.674	3
3215	21	2	10	10	10	10	10	10	10	10	10	10	10	10	10	10	10	10	7	7	8	9	0	0	6	0	6	0	0	0	5	2	2	0	10	0	0	10	3	0.944	4
3223	23	2	4	5	7	4	5	4	5	3	6	3	8	5	6	5	3	6	3	4	2	5	0	0	3	3	4	2	2	2	2	2	4	2	5	1	-0.121	5	3	0.4	2
3274	20	1	5	4	5	5	6	4	4	5	5	4	6	3	5	4	5	3	3	3	6	6	3	1	2	3	4	2	2	2	2	4	4	1	5	2	0.289	4	0	0.894	2
3275	21	1	5	10	10	10	10	10	10	10	10	10	10	10	10	10	10	10	10	10	10	10	0	1	3	2	3	0	1	0	3	2	2	0	9	0	0	10	0	-0.258	4
3357	36	2	4	4	4	5	4	4	4	5	5	5	5	5	4	5	8	6	5	5	5	10	3	2	2	1	5	3	2	3	3	2	3	3	4.2	0	0.866	5.6	1	0.775	3
3406	33	1	10	10	10	10	10	10	10	10	10	10	10	10	10	10	10	10	10	10	10	10	0	0	3	3	1	0	0	0	3	4	1	0	10	0	0	10	0	-0.258	4
3416	20	1	7	7	8	7	7	5	10	8	10	10	9	10	9	10	10	10	5	6	8	8	2	3	3	2	3	3	3	4	3	4	2	2	7.2	2	0.722	9.8	5	0.947	4
3418	22	1	2	2	2	3	3	2	1	1	2	2	4	3	3	3	4	3	3	3	3	2	4	0	2	2	5	5	1	0	0	3	5	1	2.4	1	0.289	3.2	0	-0.775	1
3428	20	1	8	7	6	5	8	6	6	7	4	7	7	6	8	7	6	8	7	5	6	7	3	2	4	3	5	1	4	4	1	3	6	1	6.8	2	0	7	1	0.135	3
3429	25	2	10	10	10	10	10	0	0	10	10	10	10	10	10	10	10	10	10	10	10	10	0	2	1	3	5	4	0	2	1	3	5	4	10	10	0.866	10	0	-0.258	4
3431	20	1	4	6	7	5	8	3	4	3	6	6	6	4	7	7	4	3	3	3	5	5	3	2	3	4	3	4	3	1	3	3	3	3	6	5	0.834	5	0	0.894	2
3451	21	2	3	3	4	4	3	4	2	3	4	3	3	4	3	2	2	2	2	2	2	2	2	0	4	2	3	1	3	0	3	2	2	1	3.4	-1	0	2.6	0	-0.258	1
3963	21	1	6	6	6	6	6	6	6	6	6	6	7	7	7	7	7	7	6	6	6	6	1	0	1	1	3	2	1	0	3	1	4	1	6	0	0	7	1	-0.258	3
4154	22	2	5	10	1	6	4	10	7	9	3	8	8	10	10	10	0	10	10	8	9	2	0	1	1	1	0	0	0	0	2	0	0	1	5.2	-6	-0.468	8	0	-0.826	3
4155	22	1	6	5	4	8	5	10	3	1	6	10	3	8	2	10	5	5	1	4	6	10	1	0	4	4	1	1	0	0	2	3	0	1	5.6	-5	0.117	6	4	0.992	3

## Sheet: Notes and explanations
Participant_ID	Participant ID
Age	Age of participant
Gender	Gender of participant; 1 = female, 2 = male
Extraction_Round01 to Extraction_Round20	Extraction behavior in the 20 rounds of the sequential warning paradigm; participants could extract beween 1 and 10 points in each round; 1 point = CHF 0.1
Outrage_Warning01	Rating of outrage after the first warning on a 7-point likert scale; 0 = not all, 3 = moderate, 6 = strong
Fear_Warning01	Rating of fear after the first warning on a 7-point likert scale; 0 = not all, 3 = moderate, 6 = strong
Confidence_Warning01	Rating of confidence after the first warning on a 7-point likert scale; 0 = not all, 3 = moderate, 6 = strong
Guilt_Warning01	Rating of guilt after the first warning on a 7-point likert scale; 0 = not all, 3 = moderate, 6 = strong
Powerlessness_Warning01	Rating of powerlessness after the first warning on a 7-point likert scale; 0 = not all, 3 = moderate, 6 = strong
Disappointment_Warning01	Rating of disappointment after the first warning on a 7-point likert scale; 0 = not all, 3 = moderate, 6 = strong
Outrage_Warning02	Rating of outrage after the second warning on a 7-point likert scale; 0 = not all, 3 = moderate, 6 = strong
Fear_Warning02	Rating of fear after the second warning on a 7-point likert scale; 0 = not all, 3 = moderate, 6 = strong
Confidence_Warning02	Rating of confidence after the second warning on a 7-point likert scale; 0 = not all, 3 = moderate, 6 = strong
Guilt_Warning02	Rating of guilt after the second warning on a 7-point likert scale; 0 = not all, 3 = moderate, 6 = strong
Powerlessness_Warning02	Rating of powerlessness after the second warning on a 7-point likert scale; 0 = not all, 3 = moderate, 6 = strong
Disappointment_Warning02	Rating of disappointment after the second warning on a 7-point likert scale; 0 = not all, 3 = moderate, 6 = strong
Extraction_Mean_Rounds01to05	Mean extraction behavior in the 5 rounds before the first warning
Warnung01_Reaction_Score	Difference score; calculated as difference between the extraction behavior in the round immediately before the first warning and the round immediately after the first warning (Extraction_Round05 minus Extraction_Round06)
Warnung01_Slope	Beta estimates; we used linear regression analyses to calculate in each individual participant the slope between the extraction behaviour in rounds 6 to 10 and the number of rounds since the first warning had occurred (coded as 1 to 5)
Extraction_Mean_Rounds12to16	Mean extraction behavior in the 5 rounds before the second warning
Warnung02_Reaction_Score	Difference score; calculated as difference between the extraction behavior in the round immediately before the second warning and the round immediately after the second warning (Extraction_Round16 minus Extraction_Round17)
Warnung02_Slope	Beta estimates; we used linear regression analyses to calculate in each individual participant the slope between the extraction behaviour in rounds 17 to 20 and the number of rounds since the second warning had occurred (coded as 1 to 4)
Cluster_4Types	Two-step cluster analysis of participants' extraction behavior of all 20 rounds of the paradigm revealed 4 distinct behavioral types, please see manuscript for details
